# Supplementary material for: Capture and discard practises associated with an ornamental fishery affect the metabolic rate and aerobic capacity of three-striped dwarf cichlids Apistogramma trifasciata
Source: Conserv Physiol. 2024 Jan 27;12(1):coad105. doi: 10.1093/conphys/coad105 (PMC10823353; doi:10.1093/conphys/coad105)
Supplement: Web_Material_coad105 [file web_material_coad105.zip]

Archive with 1 entries (1 files):
- Ojelade supplemental material.pdf
